# Supplementary material for: The Carbon Dots from Seabuckthorn (Hippophae rhamnoides L.) Leaves: Recycle the Herbal Waste Products for a Nano-Formulation in Delivering Bioactive Compounds
Source: J Funct Biomater. 2025 Dec 17;16(12):465. doi: 10.3390/jfb16120465 (PMC12734045; doi:10.3390/jfb16120465)
Supplement: Supplementary file 1 [file jfb-16-00465-s001.zip]

Archive with 1 entries (1 files):
- jfb-3984756-supplementary.pdf
